# Supplementary material for: Computational identification of biologically functional non-hairpin GC-helices in human Argonaute mRNA
Source: BMC Bioinformatics. 2013 Apr 10;14:122. doi: 10.1186/1471-2105-14-122 (PMC3626786; doi:10.1186/1471-2105-14-122)
Supplement: Additional file 2 — Characterisation of mRNA sequences. In this data file mRNA strands are divided into three regions, (a) 5′-region (5′-UTR + 200 nt), (b) the remaining coding region (rCDS), and (c) the 3′-UTR. Additionally, rCDS and 3′-UTR can be combined to region (d). All numbers for region definitions are given in nt. For each region and for each mRNA motif frequencies are provided in absolute numbers (no.) and in frequency per 100 nt (freq.). Data is shown for four predicted secondary structure motifs, AU-helix, GC-helix, GC-stem, helix in general (≥ 8 uninterrupted base pairs, strand distance ≥ 40 nt, ≥ 16 nt in linker region involved in base pairings). Their exact definitions are provided in Additional file 1: Table S1. [file 1471-2105-14-122-S2.csv]

sequence name &	motif		first	-	last	motif		distance
accession number	sequence		nt		nt	frequency		from AUG
						(motifs/100nt)		(nt)
APP-2	CCGCCGCCG		30	-	38	1		78
NM_201413	GGCGGCGGC		115	-	123
	GCGCGGGG		96	-	103	1		10
	CGCGCCCC		184	-	191
CCDC120-1	CCGCCGGC		538	-	545	10		243
NM_001163321	GGCGGCCG		1119	-	1126
	CCGGGCGG		1309	-	1316	3		1014
	GGCCCGCC		1551	-	1558
	GGGGCCCC		2005	-	2012	35		1710
	CCCCGGGG		2099	-	2106
	GGGCCCCC		2100	-	2107	3		1805
	CCCGGGGG		2479	-	2486
E2F3	GCCGCCGCCGCCGCCGC		460	-	476	23		130
NM_001949	CGGCGGCGGCGGCGGCG		698	-	714
	CCGCCGCCGCCGCCGC		461	-	476	1		131
	GGCGGCGGCGGCGGCG		698	-	713
	GCCGCCGC		478	-	485	24		148
	CGGCGGCG		689	-	696
FGFR3-1	GGGGCCCC		523	-	530	2		264
NM_000142	CCCCGGGG		701	-	708
	GGGCCGCC		1749	-	1756	8		1490
	CCCGGCGG		1965	-	1972
	CCCCGGGCC		1971	-	1979	3		1712
	GGGGCCCGG		2059	-	2067
GRM7-1	CGCGGCGC		48	-	55	1		168
NM_000844	GCGCCGCG		100	-	107
	GCGCCGCCGCCGCC		241	-	254	13		21
	CGCGGCGGCGGCGG		358	-	371
INPPL1	GCGCGGGG		104	-	111	3		37
NM_001567	CGCGCCCC		572	-	579
	GCGGGGGC		114	-	121	3		27
	CGCCCCCG		561	-	568
	GCGGGGGC		304	-	311	5		154
	CGCCCCCG		561	-	568
	GCGGGGGC		304	-	311	1		154
	CGCCCCCG		570	-	577
IPO13	GCCCGCGC		102	-	109	1		576
NM_014652	CGGGCGCG		213	-	220
ITGAM	GGCCCCCG		3149	-	3156	1		3048
NM_001145808	CCGGGGGC		3541	-	3548
KTN-1	GCGGCGGCG		48	-	56	1		187
NM_182926	CGCCGCCGC		108	-	116
	GCGGCGGCG		51	-	59	1		187
	CGCCGCCGC		108	-	116
LAMB3	GGGCCCGG		1744	-	1751	15		1623
NM_001127641	CCCGGGCC		1797	-	1804
LAP2-1	GGGCGGGG		360	-	367	2		12
NM_001017963	CCCGCCCC		451	-	458
MYB	GCGGCGGGC		42	-	50	3		4
M15024	CGCCGCCCG		102	-	110
MYB-1	GCGGCGGGC		127	-	135	7		4
NM_001130173	CGCCGCCCG		188	-	196
NOS3-1	GCCGGGGG		2678	-	2685	21		2379
NM_000603	CGGCCCCC		2818	-	2825
Rab11-FIP3-1	CGCCCCCGG		362	-	370	1		20
NM_014700	GCGGGGGCC		418	-	426
	CGGGCCGG		414	-	421	1		72
	GCCCGGCC		620	-	627
	CCCGGGGC		564	-	571	3		222
	GGGCCCCG		652	-	659
	GGCCGGGC		3359	-	3366	32		3017
	CCGGCCCG		3498	-	3505
SLCO2B1	GGGGCCCC		2526	-	2533	2		2136
NM_007256	CCCCGGGG		3171	-	3178
STOX2	CCCCGGCG		104	-	111	3		602
BC146754	GGGGCCGC		827	-	834
	GCGCCGGG		826	-	833	3		518
	CGCGGCCC		911	-	918
	GCGCCGGGG		826	-	834	3		42
	CGCGGCCCC		1386	-	1394
UNC51-2	GGCCCGGC		226	-	233	11		226
NM_001142610	CCGGGCCG		277	-	284
	GGCCCGGC		226	-	233	1		205
	CCGGGCCG		298	-	305
hAgo1	CGGCCCGG		115	-	122	1		26
NM_012199	GCCGGGCC		181	-	188
hAgo2	CGGCGGCG		28	-	35	2		6
NM_012154	GCCGCCGC		78	-	85
hAgo4	CCGCCGCCGCC		36	-	46	2		54
NM_017629	GGCGGCGGCGG		127	-	137
	GGCGGCGGCGG		115	-	125	1		1
	CCGCCGCCGCC		180	-	190
	GGCGGCGGCGG		118	-	128	1		1
	CCGCCGCCGCC		180	-	190
	GGCGGCGGCGG		124	-	134	2		1
	CCGCCGCCGCC		180	-	190
	GGCGGCGGCGG		127	-	137	1		1
	CCGCCGCCGCC		180	-	190
Mus musculus Ago2	GCCGCCCCG		8	-	16	1		138
NM_153178	CGGCGGGGC		599	-	607
Mus musculus Ago4	GGCGGCGGCGGCG		16	-	28	1		137
NM_153177	CCGCCGCCGCCGC		107	-	119
	GGCGGCGGC		22	-	30	1		137
	CCGCCGCCG		111	-	119
Mus musculus Ago2 altern.	GCCGCCCCG		20	-	28	1		138
NM_153178	CGGCGGGGC		611	-	619
	CCGCCCCG		21	-	28	1		138
	GGCGGGGC		611	-	618
Pan troglodytes EIF2C1-t1	CGGCCCGG		110	-	117	1		26
XM_001167251	GCCGGGCC		176	-	183
Pan troglodytes EIF2C1-t4	CGGCCCGG		118	-	125	1		26
XM_513312	GCCGGGCC		184	-	191
Pan troglodytes EIF2C3-t2	CGGCCCCG		15	-	22	1		105
XM_001167515	GCCGGGGC		236	-	243
Pan troglodytes EIF2C3-t4	CGGCCCCG		15	-	22	1		105
XM_001167675	GCCGGGGC		236	-	243
Pan troglodytes Ago TSA I	CGGCGGCGC		19	-	27	1		5
GABF01000457	GCCGCCGCG		68	-	76
Pan troglodytes Ago TSA II	CGGCGGCGC		24	-	32	2		5
GABD01009992	GCCGCCGCG		73	-	81
Rattus norvegicus Ago4	GGCGGCGGCGG		54	-	64	2		797
NM_001106686	CCGCCGCCGCC		107	-	117
	CGCCGGGG		81	-	88	1		744
	GCGGCCCC		163	-	170
Bos taurus Ago1	GGGGGGGC		68	-	75	1		44
NM_001205899	CCCCCCCG		225	-	232
Bos taurus Ago2	GGGCGGGG		644	-	651	1		578
BT030588	CCCGCCCC		1426	-	1433
	GGGCGGGG		1352	-	1359	11		1286
	CCCGCCCC		1426	-	1433
Bos taurus Ago2 altern.	GCCGCCCC		75	-	82	1		31
BC151491	CGGCGGGG		559	-	566
Gallus gallus Ago4	CGGGCCCGGCCC		23	-	34	2		271
NM_001039276	GCCCGGGCCGGG		76	-	87
