# Supplementary material for: Computational identification of biologically functional non-hairpin GC-helices in human Argonaute mRNA
Source: BMC Bioinformatics. 2013 Apr 10;14:122. doi: 10.1186/1471-2105-14-122 (PMC3626786; doi:10.1186/1471-2105-14-122)
Supplement: Additional file 3 — Predicted duplex elements and their locations within mRNAs. This file lists predicted GC-helices (≥ 8 uninterrupted GC pairs, strand distance ≥ 40 nt, ≥ 16 nt in linker region involved in base pairings) of human and non-human mRNAs investigated in this study. Information includes the sequences of the two complementary helix strands, their positions within mRNA sequence, frequency of the motif in predicted structures (in motifs / 100 nt), distance from start codon. [file 1471-2105-14-122-S3.csv]

regions	a	5`-region (5`-UTR + 200 nt)
	b	remaining coding region
	c	3`-UTR
	d	remaining coding + 3`-UTR
name			position		length		AU-helices			GC-helices			GC-stems			helices (in general)
GenRef ID		start	-	stop		no.	freq.		no.	freq.		no.	freq.		no.	freq.
ACIN1	a	1	-	529	529	0	0		0	0		0	0		4	0.76
NM_014977	b	530	-	4354	3825	0	0		0	0		0	0		77	2.01
	c	4355	-	4951	597	1	0.17		0	0		0	0		4	0.67
	d	530	-	4951	4422	1	0.02		0	0		0	0		81	1.83
ALDH7A1	a	1	-	393	393	0	0		0	0		0	0		11	2.8
NM_001182	b	394	-	1812	1419	0	0		0	0		0	0		37	2.61
	c	1813	-	3566	1754	1	0.06		0	0		0	0		31	1.77
	d	394	-	3566	3173	1	0.03		0	0		0	0		68	2.14
API5-1	a	1	-	374	374	0	0		0	0		0	0		5	1.34
NM_001142930	b	375	-	1748	1374	0	0		0	0		0	0		28	2.04
	c	1749	-	3782	2034	0	0		0	0		0	0		46	2.26
	d	375	-	3782	3408	0	0		0	0		0	0		74	2.17
APP-2	a	1	-	401	401	0	0		2	0.5		0	0		10	2.49
NM_201413	b	402	-	2456	2055	0	0		0	0		0	0		39	1.9
	c	2457	-	3591	1135	0	0		0	0		0	0		11	0.97
	d	402	-	3591	3190	0	0		0	0		0	0		50	1.57
ATG13-1	a	1	-	885	885	0	0		0	0		0	0		18	2.03
NM_001142673	b	886	-	2238	1353	0	0		0	0		0	0		26	1.92
	c	2239	-	4736	2498	0	0		0	0		0	0		48	1.92
	d	886	-	4736	3851	0	0		0	0		0	0		74	1.92
ATP1A1-4	a	1	-	466	466	0	0		0	0		0	0		2	0.43
NM_001160234	b	467	-	3244	2778	0	0		0	0		0	0		53	1.91
	c	3245	-	3587	343	0	0		0	0		0	0		1	0.29
	d	467	-	3587	3121	0	0		0	0		0	0		54	1.73
BCKDHB-1	a	1	-	268	268	0	0		0	0		0	0		3	1.12
NM_183050	b	269	-	1246	978	0	0		0	0		0	0		21	2.15
	c	1247	-	3712	2466	0	0		0	0		0	0		38	1.54
	d	269	-	3712	3444	0	0		0	0		0	0		59	1.71
CCDC120-1	a	1	-	493	493	0	0		0	0		0	0		10	2.03
NM_001163321	b	494	-	2278	1785	0	0		4	0.22		0	0		40	2.24
	c	2279	-	3626	1348	0	0		0	0		0	0		16	1.19
	d	494	-	3626	3133	0	0		4	0.13		0	0		56	1.79
CD36	a	1	-	615	615	0	0		0	0		0	0		16	2.6
NM_001001548	b	616	-	1833	1218	0	0		0	0		0	0		33	2.71
	c	1834	-	4727	2894	3	0.1		0	0		0	0		64	2.21
	d	616	-	4727	4112	3	0.07		0	0		0	0		97	2.36
COL2A-1	a	1	-	382	382	0	0		0	0		0	0		8	2.09
NM_001844	b	383	-	4645	4263	0	0		0	0		0	0		112	2.63
	c	4646	-	5087	442	0	0		0	0		0	0		3	0.68
	d	383	-	5087	4705	0	0		0	0		0	0		115	2.44
COX2	a	1	-	338	338	0	0		0	0		0	0		2	0.59
NM_000963	b	339	-	1952	1614	0	0		0	0		0	0		38	2.35
	c	1953	-	4507	2555	1	0.04		0	0		0	0		37	1.45
	d	339	-	4507	4169	1	0.02		0	0		0	0		75	1.8
CP-2	a	1	-	454	454	0	0		0	0		0	0		9	1.98
NM_000096	b	455	-	3451	2997	0	0		0	0		0	0		50	1.67
	c	3452	-	4674	1223	0	0		0	0		0	0		4	0.33
	d	455	-	4674	4220	0	0		0	0		0	0		54	1.28
DCR1-T1	a	1	-	383	383	0	0		0	0		0	0		7	1.83
NM_030621	b	384	-	5951	5568	0	0		0	0		0	0		102	1.83
	c	5952	-	10267	4316	1	0.02		0	0		0	0		77	1.78
	d	384	-	10267	9884	1	0.01		0	0		0	0		179	1.81
DCR1-T2	a	1	-	439	439	0	0		0	0		0	0		10	2.28
NM_177438	b	440	-	6007	5568	0	0		0	0		0	0		103	1.85
	c	6008	-	10323	4316	1	0.02		0	0		0	0		75	1.74
	d	440	-	10323	9884	1	0.01		0	0		0	0		178	1.8
DMD-Dp71b	a	1	-	279	279	0	0		0	0		0	0		3	1.08
NM_004016	b	280	-	1986	1707	0	0		0	0		0	0		19	1.11
	c	1987	-	4591	2605	1	0.04		0	0		0	0		52	2
	d	280	-	4591	4312	1	0.02		0	0		0	0		71	1.65
E2F3	a	1	-	528	528	0	0		3	0.57		0	0		6	1.14
NM_001949	b	529	-	1725	1197	0	0		0	0		0	0		16	1.34
	c	1726	-	5050	3325	1	0.03		0	0		0	0		85	2.56
	d	529	-	5050	4522	1	0.02		0	0		0	0		101	2.23
FGFR2-7	a	1	-	848	848	0	0		0	0		0	0		22	2.59
NM_001144917	b	849	-	2765	1917	0	0		0	0		0	0		38	1.98
	c	2766	-	4306	1541	0	0		0	0		0	0		23	1.49
	d	849	-	4306	3458	0	0		0	0		0	0		61	1.76
FGFR3-1	a	1	-	457	457	0	0		0	0		0	0		9	1.97
NM_000142	b	458	-	2677	2220	0	0		3	0.14		0	0		63	2.84
	c	2678	-	4304	1627	3	0.18		0	0		0	0		36	2.21
	d	458	-	4304	3847	3	0.08		3	0.08		0	0		99	2.57
GRM7-1	a	1	-	475	475	0	0		2	0.42		0	0		5	1.05
NM_000844	b	476	-	3022	2547	0	0		0	0		0	0		37	1.45
	c	3023	-	4147	1125	0	0		0	0		0	0		11	0.98
	d	476	-	4147	3672	0	0		0	0		0	0		48	1.31
HIV-1-pNL4-3	a	1	-	990	990	0	0		0	0		0	0		10	1.01
AF324493	b	991	-	2292	1302	0	0		0	0		0	0		9	0.69
	c	2293	-	14824	12532	1	0.01		0	0		0	0		135	1.08
	d	991	-	14824	13834	1	0.01		0	0		0	0		144	1.04
ICAM1	a	1	-	258	258	0	0		0	0		0	0		6	2.33
P05362	b	259	-	1656	1398	0	0		0	0		0	0		16	1.14
	c	1657	-	2986	1330	0	0		0	0		0	0		10	0.75
	d	259	-	2986	2728	0	0		0	0		0	0		26	0.95
INPPL1	a	1	-	348	348	0	0		4	1.15		0	0		12	3.45
NM_001567	b	349	-	3924	3576	0	0		0	0		0	0		76	2.13
	c	3925	-	4726	802	0	0		0	0		0	0		11	1.37
	d	349	-	4726	4378	0	0		0	0		0	0		87	1.99
IPO13	a	1	-	996	996	0	0		1	0.1		0	0		25	2.51
NM_014652	b	997	-	3687	2691	0	0		0	0		0	0		68	2.53
	c	3688	-	4041	354	0	0		0	0		0	0		4	1.13
	d	997	-	4041	3045	0	0		0	0		0	0		72	2.37
ITG-AV	a	1	-	242	242	0	0		0	0		0	0		2	0.83
NM_002210	b	243	-	3188	2946	0	0		0	0		0	0		55	1.87
	c	3189	-	5717	2529	2	0.08		0	0		0	0		46	1.82
	d	243	-	5717	5475	2	0.04		0	0		0	0		101	1.85
ITGAM	a	1	-	299	299	0	0		0	0		0	0		4	1.34
NM_001145808	b	300	-	3560	3261	0	0		1	0.03		0	0		83	2.55
	c	3561	-	4745	1185	0	0		0	0		0	0		22	1.86
	d	300	-	4745	4446	0	0		1	0.02		0	0		105	2.36
KTN-1	a	1	-	503	503	0	0		2	0.4		0	0		8	1.59
NM_182926	b	504	-	4376	3873	0	0		0	0		0	0		38	0.98
	c	4377	-	4930	554	0	0		0	0		0	0		5	0.9
	d	504	-	4930	4427	0	0		0	0		0	0		43	0.97
LAMB3	a	1	-	319	319	0	0		0	0		0	0		8	2.51
NM_001127641	b	320	-	3637	3318	0	0		1	0.03		0	0		86	2.59
	c	3638	-	4067	430	0	0		0	0		0	0		2	0.47
	d	320	-	4067	3748	0	0		1	0.03		0	0		88	2.35
LAP2-1	a	1	-	546	546	0	0		1	0.18		0	0		12	2.2
NM_001017963	b	547	-	2910	2364	0	0		0	0		0	0		42	1.78
	c	2911	-	3887	977	0	0		0	0		0	0		12	1.23
	d	547	-	3887	3341	0	0		0	0		0	0		54	1.62
MANEA	a	1	-	316	316	0	0		0	0		0	0		3	0.95
BC146671	b	317	-	1504	1188	0	0		0	0		0	0		10	0.84
	c	1505	-	4663	3159	4	0.13		0	0		0	0		51	1.61
	d	317	-	4663	4347	4	0.09		0	0		0	0		61	1.4
MYB	a	1	-	314	314	0	0		1	0.32		0	0		4	1.27
M15024	b	315	-	2036	1722	0	0		0	0		0	0		6	0.35
	c	2037	-	3225	1189	1	0.08		0	0		0	0		19	1.6
	d	315	-	3225	2911	1	0.03		0	0		0	0		25	0.86
MYB-1	a	1	-	400	400	0	0		1	0.25		0	0		5	1.25
NM_001130173	b	401	-	2485	2085	0	0		0	0		0	0		21	1.01
	c	2486	-	3681	1196	1	0.08		0	0		0	0		21	1.76
	d	401	-	3681	3281	1	0.03		0	0		0	0		42	1.28
NHE5	a	1	-	264	264	0	0		0	0		0	0		5	1.89
NM_004594	b	265	-	2754	2490	0	0		0	0		0	0		63	2.53
	c	2755	-	3745	991	0	0		0	0		0	0		14	1.41
	d	265	-	3745	3481	0	0		0	0		0	0		77	2.21
NOS3-1	a	1	-	497	497	0	0		0	0		0	0		4	0.81
NM_000603	b	498	-	3908	3411	0	0		1	0.03		0	0		97	2.84
	c	3909	-	4345	437	0	0		0	0		0	0		2	0.46
	d	498	-	4345	3848	0	0		1	0.03		0	0		99	2.57
PGY1	a	1	-	625	625	0	0		0	0		0	0		18	2.88
M14758	b	626	-	4267	3642	0	0		0	0		0	0		79	2.17
	c	4268	-	4646	379	0	0		0	0		0	0		3	0.79
	d	626	-	4646	4021	0	0		0	0		0	0		82	2.04
PIWIL1	a	1	-	291	291	0	0		0	0		0	0		1	0.34
NM_004764	b	292	-	2676	2385	0	0		0	0		0	0		40	1.68
	c	2677	-	3416	740	0	0		0	0		0	0		17	2.3
	d	292	-	3416	3125	0	0		0	0		0	0		57	1.82
PIWIL2-1	a	1	-	710	710	0	0		0	0		0	0		18	2.54
NM_001135721	b	711	-	3431	2721	0	0		0	0		0	0		52	1.91
	c	3432	-	3997	566	0	0		0	0		0	0		6	1.06
	d	711	-	3997	3287	0	0		0	0		0	0		58	1.77
PIWIL2-2	a	1	-	349	349	0	0		0	0		0	0		5	1.43
NM_018068	b	350	-	3070	2721	0	0		0	0		0	0		56	2.06
	c	3071	-	3636	566	0	0		0	0		0	0		6	1.06
	d	350	-	3636	3287	0	0		0	0		0	0		62	1.89
PIWIL3	a	1	-	618	618	0	0		0	0		0	0		3	0.49
NM_001008496	b	619	-	3066	2448	0	0		0	0		0	0		39	1.59
	c	3067	-	3504	438	0	0		0	0		0	0		1	0.23
	d	619	-	3504	2886	0	0		0	0		0	0		40	1.39
PIWIL4	a	1	-	412	412	0	0		0	0		0	0		5	1.21
NM_152431	b	413	-	2770	2358	0	0		0	0		0	0		40	1.7
	c	2771	-	3214	444	0	0		0	0		0	0		1	0.23
	d	413	-	3214	2802	0	0		0	0		0	0		41	1.46
PLOD2	a	1	-	201	201	0	0		0	0		0	0		1	0.5
NM_000935	b	202	-	2214	2013	0	0		0	0		0	0		39	1.94
	c	2215	-	3503	1289	0	0		0	0		0	0		25	1.94
	d	202	-	3503	3302	0	0		0	0		0	0		64	1.94
PRKD1	a	1	-	382	382	0	0		0	0		0	0		4	1.05
NM_002742	b	383	-	2920	2538	0	0		0	0		0	0		52	2.05
	c	2921	-	3679	759	0	0		0	0		0	0		9	1.19
	d	383	-	3679	3297	0	0		0	0		0	0		61	1.85
PROM1	a	1	-	413	413	0	0		0	0		0	0		9	2.18
NM_006017	b	414	-	2810	2397	0	0		0	0		0	0		43	1.79
	c	2811	-	3977	1167	0	0		0	0		0	0		20	1.71
	d	414	-	3977	3564	0	0		0	0		0	0		63	1.77
RAD4-2	a	1	-	305	305	0	0		0	0		0	0		4	1.31
NM_001145769	b	306	-	2816	2511	0	0		0	0		0	0		46	1.83
	c	2817	-	3618	802	0	0		0	0		0	0		7	0.87
	d	306	-	3618	3313	0	0		0	0		0	0		53	1.6
RAF1	a	1	-	330	330	0	0		0	0		0	0		5	1.52
XM_051583	b	331	-	2076	1746	0	0		0	0		0	0		24	1.38
	c	2077	-	2981	905	0	0		0	0		0	0		16	1.77
	d	331	-	2981	2651	0	0		0	0		0	0		40	1.51
RNASEN-T1	a	1	-	560	560	0	0		0	0		0	0		5	0.89
NM_013235	b	561	-	4484	3924	0	0		0	0		0	0		78	1.99
	c	4485	-	5424	940	0	0		0	0		0	0		8	0.85
	d	561	-	5424	4864	0	0		0	0		0	0		86	1.77
RNASEN-T2	a	1	-	636	636	0	0		0	0		0	0		8	1.26
NM_001100412	b	637	-	4449	3813	0	0		0	0		0	0		73	1.92
	c	4450	-	5389	940	0	0		0	0		0	0		9	0.96
	d	637	-	5389	4753	0	0		0	0		0	0		82	1.73
Rab11-FIP3-1	a	1	-	540	540	0	0		2	0.37		1	0.19		17	3.15
NM_014700	b	541	-	2610	2070	0	0		1	0.05		1	0.05		49	2.37
	c	2611	-	4273	1663	0	0		1	0.06		0	0		36	2.17
	d	541	-	4273	3733	0	0		2	0.05		1	0.03		85	2.28
SAPS3-2	a	1	-	468	468	0	0		0	0		0	0		3	0.64
NM_001164163	b	469	-	2802	2334	0	0		0	0		0	0		32	1.37
	c	2803	-	5043	2241	1	0.05		0	0		0	0		42	1.87
	d	469	-	5043	4575	1	0.02		0	0		0	0		74	1.62
SCIDA-2	a	1	-	575	575	0	0		0	0		0	0		5	0.87
NM_022487	b	576	-	2108	1533	0	0		0	0		0	0		19	1.24
	c	2109	-	3645	1537	0	0		0	0		0	0		11	0.72
	d	576	-	3645	3070	0	0		0	0		0	0		30	0.98
SELE	a	1	-	341	341	0	0		0	0		0	0		3	0.88
XM_057446	b	342	-	1973	1632	0	0		0	0		0	0		41	2.51
	c	1974	-	3857	1884	2	0.11		0	0		0	0		28	1.49
	d	342	-	3857	3516	2	0.06		0	0		0	0		69	1.96
SLC25A12	a	1	-	290	290	0	0		0	0		0	0		3	1.03
NM_003705	b	291	-	2126	1836	0	0		0	0		0	0		36	1.96
	c	2127	-	3995	1869	1	0.05		0	0		0	0		27	1.45
	d	291	-	3995	3705	1	0.03		0	0		0	0		63	1.7
SLC6A4	a	1	-	745	745	0	0		0	0		0	0		18	2.42
NM+AF8-001045	b	746	-	2437	1692	0	0		0	0		0	0		52	3.07
	c	2438	-	4535	2098	1	0.05		0	0		0	0		31	1.48
	d	746	-	4535	3790	1	0.03		0	0		0	0		83	2.19
SLCO2B1	a	1	-	588	588	0	0		0	0		0	0		10	1.7
NM_007256	b	589	-	2517	1929	0	0		0	0		0	0		37	1.92
	c	2518	-	4354	1837	1	0.05		1	0.05		0	0		44	2.4
	d	589	-	4354	3766	1	0.03		1	0.03		0	0		81	2.15
STOX2	a	1	-	1636	1636	0	0		3	0.18		0	0		51	3.12
BC146754	b	1637	-	4216	2580	0	0		0	0		0	0		29	1.12
	c	4217	-	4673	457	0	0		0	0		0	0		0	0
	d	1637	-	4673	3037	0	0		0	0		0	0		29	0.96
STXBP1-1	a	1	-	398	398	0	0		0	0		0	0		1	0.25
NM_003165	b	399	-	2009	1611	0	0		0	0		0	0		28	1.74
	c	2010	-	3976	1967	0	0		0	0		0	0		28	1.42
	d	399	-	3976	3578	0	0		0	0		0	0		56	1.57
TCF7L2-2	a	1	-	708	708	1	0.14		0	0		0	0		15	2.12
NM_030756	b	709	-	2298	1590	0	0		0	0		0	0		17	1.07
	c	2299	-	4004	1706	0	0		0	0		0	0		43	2.52
	d	709	-	4004	3296	0	0		0	0		0	0		60	1.82
TIAL1-2	a	1	-	765	765	0	0		0	0		0	0		12	1.57
NM_001033925	b	766	-	1743	978	0	0		0	0		0	0		18	1.84
	c	1744	-	3945	2202	1	0.05		0	0		0	0		39	1.77
	d	766	-	3945	3180	1	0.03		0	0		0	0		57	1.79
TMEM2	a	1	-	334	334	0	0		0	0		0	0		6	1.8
BC146780	b	335	-	4285	3951	0	0		0	0		0	0		84	2.13
	c	4286	-	5947	1662	1	0.06		0	0		0	0		36	2.17
	d	335	-	5947	5613	1	0.02		0	0		0	0		120	2.14
TP53-ISOA-T1	a	1	-	398	398	0	0		0	0		0	0		5	1.26
NM_000546	b	399	-	1379	981	0	0		0	0		0	0		14	1.43
	c	1380	-	2586	1207	0	0		0	0		0	0		26	2.15
	d	399	-	2586	2188	0	0		0	0		0	0		40	1.83
TP53-ISOA-T2	a	1	-	395	395	0	0		0	0		0	0		3	0.76
NM_001126112	b	396	-	1376	981	0	0		0	0		0	0		15	1.53
	c	1377	-	2583	1207	0	0		0	0		0	0		25	2.07
	d	396	-	2583	2188	0	0		0	0		0	0		40	1.83
TP53-ISOB-T3	a	1	-	398	398	0	0		0	0		0	0		5	1.26
NM_001126114	b	399	-	1223	825	0	0		0	0		0	0		11	1.33
	c	1224	-	2719	1496	0	0		0	0		0	0		29	1.94
	d	399	-	2719	2321	0	0		0	0		0	0		40	1.72
TP53-ISOC-T4	a	1	-	398	398	0	0		0	0		0	0		5	1.26
NM_001126113	b	399	-	1238	840	0	0		0	0		0	0		14	1.67
	c	1239	-	2646	1408	0	0		0	0		0	0		29	2.06
	d	399	-	2646	2248	0	0		0	0		0	0		43	1.91
TP53-ISOD-T5	a	1	-	479	479	0	0		0	0		0	0		10	2.09
NM_001126115	b	480	-	1064	585	0	0		0	0		0	0		8	1.37
	c	1065	-	2271	1207	0	0		0	0		0	0		25	2.07
	d	480	-	2271	1792	0	0		0	0		0	0		33	1.84
TP53-ISOE-T6	a	1	-	479	479	0	0		0	0		0	0		9	1.88
NM_001126116	b	480	-	908	429	0	0		0	0		0	0		8	1.87
	c	909	-	2404	1496	0	0		0	0		0	0		28	1.87
	d	480	-	2404	1925	0	0		0	0		0	0		36	1.87
TP53-ISOF-T7	a	1	-	479	479	0	0		0	0		0	0		11	2.3
NM_001126117	b	480	-	923	444	0	0		0	0		0	0		9	2.03
	c	924	-	2331	1408	0	0		0	0		0	0		26	1.85
	d	480	-	2331	1852	0	0		0	0		0	0		35	1.89
TRP3-1	a	1	-	275	275	0	0		0	0		0	0		5	1.82
NM_001130698	b	276	-	2840	2565	0	0		0	0		0	0		53	2.07
	c	2841	-	3548	708	0	0		0	0		0	0		1	0.14
	d	276	-	3548	3273	0	0		0	0		0	0		54	1.65
UNC51-2	a	1	-	710	710	0	0		2	0.28		0	0		18	2.54
NM_001142610	b	711	-	3620	2910	0	0		0	0		0	0		40	1.38
	c	3621	-	3924	304	0	0		0	0		0	0		0	0
	d	711	-	3924	3214	0	0		0	0		0	0		40	1.25
USP19	a	1	-	362	362	0	0		0	0		0	0		5	1.38
BC146752	b	363	-	4118	3756	0	0		0	0		1	0.03		95	2.53
	c	4119	-	4417	299	0	0		0	0		0	0		3	1
	d	363	-	4417	4055	0	0		0	0		1	0.03		98	2.42
WFS1	a	1	-	367	367	0	0		0	0		0	0		7	1.91
NM_001145853	b	368	-	2839	2472	0	0		0	0		0	0		67	2.71
	c	2840	-	3636	797	0	0		0	0		0	0		7	0.88
	d	368	-	3636	3269	0	0		0	0		0	0		74	2.26
ZNF828	a	1	-	494	494	0	0		0	0		0	0		2	0.41
NM_001164145	b	495	-	2732	2238	0	0		0	0		0	0		22	0.98
	c	2733	-	3792	1060	0	0		0	0		0	0		7	0.66
	d	495	-	3792	3298	0	0		0	0		0	0		29	0.88
hAgo1	a	1	-	414	414	0	0		1	0.24		1	0.24		9	2.17
NM_012199	b	415	-	2787	2373	0	0		0	0		0	0		45	1.9
	c	2788	-	7478	4691	0	0		0	0		0	0		102	2.17
	d	415	-	7478	7064	0	0		0	0		0	0		147	2.08
hAgo2	a	1	-	241	241	0	0		1	0.42		0	0		4	1.66
NM_012154	b	242	-	2620	2379	0	0		0	0		0	0		43	1.81
	c	2621	-	3567	947	1	0.11		0	0		0	0		8	0.85
	d	242	-	3567	3326	1	0.03		0	0		0	0		51	1.53
hAgo3-1	a	1	-	457	457	0	0		0	0		0	0		6	1.31
NM_024852	b	458	-	2839	2382	0	0		0	0		0	0		48	2.02
	c	2840	-	3578	739	1	0.14		0	0		0	0		3	0.41
	d	458	-	3578	3121	1	0.03		0	0		0	0		51	1.63
hAgo3-2	a	1	-	901	901	0	0		0	0		0	0		17	1.89
NM_177422	b	902	-	2581	1680	0	0		0	0		0	0		29	1.73
	c	2582	-	3320	739	1	0.14		0	0		0	0		3	0.41
	d	902	-	3320	2419	1	0.04		0	0		0	0		32	1.32
hAgo4	a	1	-	391	391	0	0		5	1.28		0	0		13	3.33
NM_017629	b	392	-	2776	2385	0	0		0	0		0	0		50	2.1
	c	2777	-	4758	1982	0	0		0	0		0	0		29	1.46
	d	392	-	4758	4367	0	0		0	0		0	0		79	1.81
phosphodiesterase	a	1	-	966	966	0	0		0	0		0	0		13	1.35
L20971	b	967	-	2460	1494	0	0		0	0		0	0		30	2.01
	c	2461	-	4068	1608	0	0		0	0		0	0		21	1.31
	d	967	-	4068	3102	0	0		0	0		0	0		51	1.64
pt_EIF2C1-t1	a	1	-	409	409	0	0		1	0.24		1	0.24		9	2.2
XM_001167251	b	410	-	2506	2097	0	0		0	0		0	0		29	1.38
	c	2507	-	2675	169	0	0		0	0		0	0		2	1.18
	d	410	-	2675	2266	0	0		0	0		0	0		31	1.37
pt_EIF2C1-t2	a	1	-	497	497	0	0		0	0		0	0		9	1.81
XM_001167312	b	498	-	2645	2148	0	0		0	0		0	0		40	1.86
	c	2646	-	13134	10489	0	0		0	0		0	0		217	2.07
	d	498	-	13134	12637	0	0		0	0		0	0		257	2.03
pt_EIF2C1-t3	a	1	-	304	304	0	0		0	0		0	0		3	0.99
XM_001167349	b	305	-	2557	2253	0	0		0	0		0	0		44	1.95
	c	2558	-	13046	10489	0	0		0	0		0	0		226	2.16
	d	305	-	13046	12742	0	0		0	0		0	0		270	2.12
pt_EIF2C1-t4	a	1	-	417	417	0	0		1	0.24		1	0.24		10	2.4
XM_513312	b	418	-	2790	2373	0	0		0	0		0	0		44	1.85
	c	2791	-	13279	10489	0	0		0	0		0	0		209	1.99
	d	418	-	13279	12862	0	0		0	0		0	0		253	1.97
pt_EIF2C2-t1	a	1	-	409	409	0	0		0	0		0	0		5	1.22
XM_001142838	b	410	-	2650	2241	0	0		0	0		0	0		43	1.92
	c	2651	-	3752	1102	1	0.09		0	0		0	0		12	1.09
	d	410	-	3752	3343	1	0.03		0	0		0	0		55	1.65
pt_EIF2C2-t2	a	1	-	796	796	0	0		0	0		0	0		9	1.13
XM_001143064	b	797	-	2086	1290	0	0		0	0		0	0		24	1.86
	c	2087	-	3188	1102	0	0		0	0		0	0		8	0.73
	d	797	-	3188	2392	0	0		0	0		0	0		32	1.34
pt_EIF2C3-t1	a	1	-	901	901	0	0		0	0		0	0		17	1.89
XM_001167488	b	902	-	2581	1680	0	0		0	0		0	0		27	1.61
	c	2582	-	3398	817	2	0.25		0	0		0	0		4	0.49
	d	902	-	3398	2497	2	0.08		0	0		0	0		31	1.24
pt_EIF2C3-t2	a	1	-	548	548	0	0		1	0.18		0	0		10	1.83
XM_001167515	b	549	-	2642	2094	0	0		0	0		0	0		40	1.91
	c	2643	-	3136	494	0	0		0	0		0	0		1	0.2
	d	549	-	3136	2588	0	0		0	0		0	0		41	1.58
pt_EIF2C3-t3	a	1	-	480	480	0	0		0	0		0	0		3	0.63
XM_001167651	b	481	-	2862	2382	0	0		0	0		0	0		43	1.81
	c	2863	-	3679	817	2	0.25		0	0		0	0		4	0.49
	d	481	-	3679	3199	2	0.06		0	0		0	0		47	1.47
pt_EIF2C3-t4	a	1	-	548	548	0	0		1	0.18		0	0		10	1.83
XM_001167675	b	549	-	2930	2382	0	0		0	0		0	0		44	1.85
	c	2931	-	3747	817	1	0.12		0	0		0	0		3	0.37
	d	549	-	3747	3199	1	0.03		0	0		0	0		47	1.47
pt_EIF2C3-t5	a	1	-	278	278	0	0		0	0		0	0		6	2.16
XM_524664	b	279	-	2615	2337	0	0		0	0		0	0		44	1.88
	c	2616	-	3432	817	2	0.25		0	0		0	0		6	0.73
	d	279	-	3432	3154	2	0.06		0	0		0	0		50	1.59
rnAgo3-1pred	a	1	-	452	452	0	0		0	0		0	0		11	2.43
XM_233543	b	453	-	2834	2382	0	0		0	0		0	0		54	2.27
	c	2835	-	3718	884	0	0		0	0		0	0		6	0.68
	d	453	-	3718	3266	0	0		0	0		0	0		60	1.84
Bostaurus-Ago1	a	1	-	384	384	0	0		1	0.26		1	0.26		8	2.08
NM_001205899	b	385	-	2757	2373	0	0		0	0		0	0		43	1.81
	c	2758	-	3006	249	0	0		0	0		0	0		1	0.4
	d	385	-	3006	2622	0	0		0	0		0	0		44	1.68
Bostaurus-Ago2	a	1	-	266	266	0	0		0	0		0	0		3	1.13
BT030588	b	267	-	1397	1131	0	0		2	0.18		0	0		18	1.59
	c	1398	-	1648	251	0	0		0	0		0	0		0	0
	d	267	-	1648	1382	0	0		2	0.15		0	0		18	1.3
Bostaurus-Ago2-long	a	1	-	313	313	0	0		1	0.32		0	0		4	1.28
BC151491	b	314	-	2695	2382	0	0		0	0		0	0		38	1.6
	c	2696	-	3594	899	0	0		0	0		0	0		4	0.45
	d	314	-	3594	3281	0	0		0	0		0	0		42	1.28
Daniorerio-Ago3b	a	1	-	680	680	0	0		0	0		0	0		14	2.06
NM_001160028	b	681	-	3062	2382	0	0		0	0		0	0		37	1.55
	c	3063	-	3067	5	0	0		0	0		0	0		0	0
	d	681	-	3067	2387	0	0		0	0		0	0		37	1.55
Daniorerio-Ago4	a	1	-	338	338	0	0		0	0		0	0		5	1.48
NM_001252559	b	339	-	2729	2391	0	0		0	0		0	0		41	1.72
	c	2730	-	2729	0	0	0		0	0		0	0		0	0
	d	339	-	2729	2391	0	0		0	0		0	0		41	1.72
Drosophilamelanogaster-Ago2c	a	1	-	353	353	0	0		0	0		0	0		0	0
NM_168626	b	354	-	3806	3453	0	0		0	0		0	0		40	1.16
	c	3807	-	4117	311	1	0.32		0	0		0	0		6	1.93
	d	354	-	4117	3764	1	0.03		0	0		0	0		46	1.22
Drosophilamelanogaster-Ago2e	a	1	-	1310	1310	0	0		0	0		0	0		12	0.92
NM_001274953	b	1311	-	3473	2163	0	0		0	0		0	0		24	1.11
	c	3474	-	3784	311	1	0.32		0	0		0	0		5	1.61
	d	1311	-	3784	2474	1	0.04		0	0		0	0		29	1.17
Gallusgallus-Ago3	a	1	-	462	462	0	0		0	0		0	0		11	2.38
NM_001030900	b	463	-	2844	2382	0	0		0	0		0	0		42	1.76
	c	2845	-	4339	1495	0	0		0	0		0	0		20	1.34
	d	463	-	4339	3877	0	0		0	0		0	0		62	1.6
Gallusgallus-Ago4	a	1	-	558	558	0	0		1	0.18		0	0		18	3.23
NM_001039276	b	559	-	2742	2184	0	0		0	0		0	0		51	2.34
	c	2743	-	3600	858	0	0		0	0		0	0		4	0.47
	d	559	-	3600	3042	0	0		0	0		0	0		55	1.81
MILI_PIWIL2	a	1	-	398	398	0	0		0	0		0	0		5	1.26
NM_021308	b	399	-	3113	2715	0	0		0	0		0	0		54	1.99
	c	3114	-	4913	1800	0	0		0	0		0	0		32	1.78
	d	399	-	4913	4515	0	0		0	0		0	0		86	1.91
MIWI_PIWIL1	a	1	-	391	391	0	0		0	0		0	0		7	1.79
NM_021308	b	392	-	2779	2388	0	0		0	0		0	0		33	1.38
	c	2780	-	3944	1165	0	0		0	0		0	0		21	1.8
	d	392	-	3944	3553	0	0		0	0		0	0		54	1.52
MIWI_PIWIL4	a	1	-	378	378	0	0		0	0		0	0		8	2.12
AB258534	b	379	-	2721	2343	0	0		0	0		0	0		47	2.01
	c	2722	-	3310	589	0	0		0	0		0	0		4	0.68
	d	379	-	3310	2932	0	0		0	0		0	0		51	1.74
Macacamulatta-Ago-TSA1	a	1	-	216	216	0	0		0	0		0	0		3	1.39
JU475189	b	217	-	2598	2382	0	0		0	0		0	0		38	1.6
	c	2599	-	3465	867	0	0		0	0		0	0		9	1.04
	d	217	-	3465	3249	0	0		0	0		0	0		47	1.45
Musmusculus-Ago2-long	a	1	-	366	366	0	0		2	0.55		1	0.27		11	3.01
NM_153178	b	367	-	2748	2382	0	0		0	0		0	0		51	2.14
	c	2749	-	8031	5283	0	0		0	0		0	0		108	2.04
	d	367	-	8031	7665	0	0		0	0		0	0		159	2.07
Mustelaputoriusfuro-AgoTSA	a	1	-	201	201	0	0		0	0		0	0		0	0
JP009204	b	202	-	2105	1904	0	0		0	0		0	0		27	1.42
	c	2106	-	2105	0	0	0		0	0		0	0		0	0
	d	202	-	2105	1904	0	0		0	0		0	0		27	1.42
Occuniculus-Ago2	a	1	-	282	282	0	0		0	0		0	0		3	1.06
NM_001082710	b	283	-	2523	2241	0	0		0	0		0	0		34	1.52
	c	2524	-	3599	1076	0	0		0	0		0	0		12	1.12
	d	283	-	3599	3317	0	0		0	0		0	0		46	1.39
Pantroglodytes-Ago-TSA1	a	1	-	232	232	0	0		1	0.43		0	0		3	1.29
GABF01000457	b	233	-	2611	2379	0	0		0	0		0	0		48	2.02
	c	2612	-	3482	871	1	0.12		0	0		0	0		9	1.03
	d	233	-	3482	3250	1	0.03		0	0		0	0		57	1.75
Pantroglodytes-Ago-TSA2	a	1	-	237	237	0	0		1	0.42		0	0		4	1.69
GABD01009992	b	238	-	2616	2379	0	0		0	0		0	0		36	1.51
	c	2617	-	3481	865	0	0		0	0		0	0		5	0.58
	d	238	-	3481	3244	0	0		0	0		0	0		41	1.26
Ratturnorvegicus-Ago1	a	1	-	201	201	0	0		0	0		0	0		2	1
NM_001191765	b	202	-	2574	2373	0	0		0	0		0	0		50	2.11
	c	2575	-	4452	1878	0	0		0	0		0	0		27	1.44
	d	202	-	4452	4251	0	0		0	0		0	0		77	1.81
Ratturnorvegicus-Ago3	a	1	-	452	452	0	0		0	0		0	0		11	2.43
NM_001271193	b	453	-	2834	2382	0	0		0	0		0	0		50	2.1
	c	2835	-	3150	316	0	0		0	0		0	0		1	0.32
	d	453	-	3150	2698	0	0		0	0		0	0		51	1.89
Susscrofa-Ago1	a	1	-	201	201	0	0		0	0		0	0		1	0.5
NM_001194976	b	202	-	2574	2373	0	0		0	0		0	0		42	1.77
	c	2575	-	2574	0	0	0		0	0		0	0		0	0
	d	202	-	2574	2373	0	0		0	0		0	0		42	1.77
Susscrofa-Ago2	a	1	-	201	201	0	0		0	0		0	0		2	1
NM_001194975	b	202	-	2583	2382	0	0		0	0		0	0		32	1.34
	c	2584	-	2583	0	0	0		0	0		0	0		0	0
	d	202	-	2583	2382	0	0		0	0		0	0		32	1.34
Susscrofa-Ago3	a	1	-	201	201	0	0		0	0		0	0		3	1.49
NM_001194974	b	202	-	2583	2382	0	0		0	0		0	0		48	2.02
	c	2584	-	2583	0	0	0		0	0		0	0		0	0
	d	202	-	2583	2382	0	0		0	0		0	0		48	2.02
Susscrofa-Ago4	a	1	-	201	201	0	0		0	0		0	0		0	0
NM_001194972	b	202	-	2586	2385	0	0		0	0		0	0		34	1.43
	c	2587	-	2586	0	0	0		0	0		0	0		0	0
	d	202	-	2586	2385	0	0		0	0		0	0		34	1.43
Xenospuslaevis-Ago1clone	a	1	-	463	463	0	0		0	0		0	0		7	1.51
BC077863	b	464	-	2851	2388	0	0		0	0		0	0		38	1.59
	c	2852	-	3298	447	0	0		0	0		0	0		4	0.9
	d	464	-	3298	2835	0	0		0	0		0	0		42	1.48
Xenospuslaevis-Ago2	a	1	-	463	463	0	0		0	0		0	0		7	1.51
NM_001093519	b	464	-	2851	2388	0	0		0	0		0	0		38	1.59
	c	2852	-	3298	447	0	0		0	0		0	0		4	0.9
	d	464	-	3298	2835	0	0		0	0		0	0		42	1.48
Xenospuslaevis-Ago2clone	a	1	-	315	315	0	0		0	0		0	0		4	1.27
CR761661	b	316	-	900	585	0	0		0	0		0	0		3	0.51
	c	901	-	918	18	0	0		0	0		0	0		0	0
	d	316	-	918	603	0	0		0	0		0	0		3	0.5
Xenospuslaevis-Ago4	a	1	-	221	221	0	0		0	0		0	0		3	1.36
NM_001096105	b	222	-	2675	2454	0	0		0	0		0	0		64	2.61
	c	2676	-	4129	1454	1	0.07		0	0		0	0		20	1.38
	d	222	-	4129	3908	1	0.03		0	0		0	0		84	2.15
ZILI	a	1	-	482	482	0	0		0	0		0	0		12	2.49
NM_001080199	b	483	-	3422	2940	0	0		0	0		0	0		44	1.5
	c	3423	-	3656	234	0	0		0	0		0	0		0	0
	d	483	-	3656	3174	0	0		0	0		0	0		44	1.39
ZIWI	a	1	-	264	264	0	0		0	0		0	0		0	0
NM_183338	b	265	-	2640	2376	0	0		0	0		0	0		37	1.56
	c	2641	-	3273	633	0	0		0	0		0	0		3	0.47
	d	265	-	3273	3009	0	0		0	0		0	0		40	1.33
cl_PIWIL2-t2	a	1	-	219	219	0	0		0	0		0	0		1	0.46
XM_853957	b	220	-	918	699	0	0		0	0		0	0		3	0.43
	c	919	-	1097	179	0	0		0	0		0	0		0	0
	d	220	-	1097	878	0	0		0	0		0	0		3	0.34
dmAGO1-A	a	1	-	292	292	0	0		0	0		0	0		1	0.34
NM_166020	b	293	-	3046	2754	0	0		0	0		0	0		37	1.34
	c	3047	-	4476	1430	0	0		0	0		0	0		2	0.14
	d	293	-	4476	4184	0	0		0	0		0	0		39	0.93
dmAGO1-B	a	1	-	494	494	1	0.2		0	0		0	0		2	0.41
NM_079010	b	495	-	3146	2652	0	0		0	0		0	0		37	1.4
	c	3147	-	4576	1430	0	0		0	0		0	0		2	0.14
	d	495	-	4576	4082	0	0		0	0		0	0		39	0.96
dmAGO1-C	a	1	-	549	549	0	0		0	0		0	0		5	0.91
NM_166021	b	550	-	3303	2754	0	0		0	0		0	0		42	1.53
	c	3304	-	4733	1430	0	0		0	0		0	0		3	0.21
	d	550	-	4733	4184	0	0		0	0		0	0		45	1.08
dmAGO2-B	a	1	-	291	291	0	0		0	0		0	0		0	0
NM_140518	b	292	-	3735	3444	0	0		0	0		0	0		34	0.99
	c	3736	-	4050	315	1	0.32		0	0		0	0		5	1.59
	d	292	-	4050	3759	1	0.03		0	0		0	0		39	1.04
dmAGO2-C	a	1	-	291	291	0	0		0	0		0	0		0	0
NM_168626	b	292	-	3744	3453	0	0		0	0		0	0		43	1.25
	c	3745	-	4059	315	1	0.32		0	0		0	0		6	1.91
	d	292	-	4059	3768	1	0.03		0	0		0	0		49	1.3
dmAGO3-D	a	1	-	264	264	0	0		0	0		0	0		2	0.76
NM_001043162	b	265	-	2667	2403	1	0.04		0	0		0	0		16	0.67
	c	2668	-	2718	51	0	0		0	0		0	0		0	0
	d	265	-	2718	2454	1	0.04		0	0		0	0		16	0.65
dmAGO3-E	a	1	-	226	226	0	0		0	0		0	0		2	0.89
NM_001043164	b	227	-	2629	2403	1	0.04		0	0		0	0		14	0.58
	c	2630	-	2680	51	0	0		0	0		0	0		0	0
	d	227	-	2680	2454	1	0.04		0	0		0	0		14	0.57
dmAGO3-F	a	1	-	279	279	0	0		0	0		0	0		4	1.43
NM_001043163	b	280	-	2682	2403	1	0.04		0	0		0	0		11	0.46
	c	2683	-	2733	51	0	0		0	0		0	0		0	0
	d	280	-	2733	2454	1	0.04		0	0		0	0		11	0.45
dmAUB-A	a	1	-	325	325	0	0		0	0		0	0		6	1.85
NM_057386	b	326	-	2725	2400	0	0		0	0		0	0		35	1.46
	c	2726	-	2841	116	0	0		0	0		0	0		0	0
	d	326	-	2841	2516	0	0		0	0		0	0		35	1.39
dmAUB-C	a	1	-	404	404	0	0		0	0		0	0		5	1.24
NM_001103674	b	405	-	2591	2187	0	0		0	0		0	0		29	1.33
	c	2592	-	2707	116	0	0		0	0		0	0		0	0
	d	405	-	2707	2303	0	0		0	0		0	0		29	1.26
dmPIWI	a	1	-	285	285	0	0		0	0		0	0		3	1.05
NM_057527	b	286	-	2616	2331	0	0		0	0		0	0		22	0.94
	c	2617	-	3069	453	1	0.22		0	0		0	0		3	0.66
	d	286	-	3069	2784	1	0.04		0	0		0	0		25	0.9
mmAgo1clone	a	1	-	504	504	0	0		0	0		0	0		5	0.99
AK080954	b	505	-	2424	1920	0	0		0	0		0	0		34	1.77
	c	2425	-	3606	1182	0	0		0	0		0	0		16	1.35
	d	505	-	3606	3102	0	0		0	0		0	0		50	1.61
mmAgo2	a	1	-	354	354	0	0		1	0.28		1	0.28		9	2.54
NM_153178	b	355	-	2736	2382	0	0		0	0		0	0		49	2.06
	c	2737	-	4696	1960	0	0		0	0		0	0		34	1.74
	d	355	-	4696	4342	0	0		0	0		0	0		83	1.91
mmAgo3	a	1	-	457	457	0	0		0	0		0	0		3	0.66
NM_153402	b	458	-	2839	2382	0	0		0	0		0	0		48	2.02
	c	2840	-	7635	4796	0	0		0	0		0	0		83	1.73
	d	458	-	7635	7178	0	0		0	0		0	0		131	1.83
mmAgo4	a	1	-	456	456	0	0		2	0.44		0	0		9	1.97
NM_153177	b	457	-	2841	2385	0	0		0	0		0	0		48	2.01
	c	2842	-	6527	3686	0	0		0	0		0	0		67	1.82
	d	457	-	6527	6071	0	0		0	0		0	0		115	1.89
rnAgo4	a	1	-	1114	1114	0	0		2	0.18		0	0		17	1.53
NM_001106686	b	1115	-	2707	1593	0	0		0	0		0	0		26	1.63
	c	2708	-	3737	1030	0	0		0	0		0	0		9	0.87
	d	1115	-	3737	2623	0	0		0	0		0	0		35	1.33
rnPIWIL1	a	1	-	391	391	0	0		0	0		0	0		4	1.02
NM_001108853	b	392	-	2779	2388	0	0		0	0		0	0		41	1.72
	c	2780	-	4005	1226	3	0.25		0	0		0	0		20	1.63
	d	392	-	4005	3614	3	0.08		0	0		0	0		61	1.69
rnPIWIL2-2	a	1	-	384	384	0	0		0	0		0	0		4	1.04
NM_001107276	b	385	-	3099	2715	0	0		0	0		0	0		61	2.25
	c	3100	-	4899	1800	0	0		0	0		0	0		36	2
	d	385	-	4899	4515	0	0		0	0		0	0		97	2.15
